# Supplementary material for: Association of the single-point insulin sensitivity estimator with arterial stiffness: a cross-sectional analysis
Source: Front Endocrinol (Lausanne). 2026 May 18;17:1858246. doi: 10.3389/fendo.2026.1858246 (PMC13223002; doi:10.3389/fendo.2026.1858246)
Supplement: Supplementary file 2 [file Table2.xlsx]

## Sheet: Sheet1
Table S2. Multivariable-adjusted association between SPISE and baPWV (additionally adjusted for SBP, DBP, TC, LDL-C, and fasting plasma glucose).
Variable	unadjusted			model 1			model 2			model 3
	β (95%CI)	P value		β (95%CI)	P value		β (95%CI)	P value		β (95%CI)	P value
SPISE	-17.41 (-24.54~-10.28)	<0.001		-15.38 (-22.07~-8.69)	<0.001		-8.94 (-16.40~-1.48)	0.019		9.40 (2.48~16.33)	0.008
1st Quartile (≤6.46)	Ref			Ref			Ref			Ref
2nd Quartile (6.46-7.84)	-4.08 (-48.7~40.55)	0.858		-24.28 (-62.52~13.96)	0.214		-6.92 (-46.36~32.51)	0.731		11.83 (-22.80~46.45)	0.503
3rd Quartile (7.84-9.54)	-35.72 (-80.35~8.91)	0.117		-51.9 (-91.26~-12.53)	0.01		-22.60 (-64.98~19.78)	0.296		27.80 (-9.66~65.26)	0.146
4th Quartile (≥9.54)	-104.01 (-148.63~-59.38)	<0.001		-94.87 (-135.76~-53.98)	<0.001		-58.04 (-103.06~-13.03)	0.012		30.82 (-10.15~71.78)	0.141
P for trend	-34.37 (-48.49~-20.24)	<0.001		-31.12 (-44.26~-17.99)	<0.001		-19.18 (-33.75~-4.61)	0.01		10.81 (-2.47~24.10)	0.111
Model 1 was adjusted for age and sex. Model 2 was further adjusted for ALT, AST, GGT, UA, and eGFR. Model 3 was further adjusted for TC, LDL-C,SBP, DBP, FPG. BMI, TG, and HDL-C were not additionally included in the multivariable models because they are direct components of the SPISE formula. SPISE, single-point insulin sensitivity estimator; baPWV, brachial-ankle pulse wave velocity; CI, confiden…
